# Supplementary material for: Dietary supplementation with silkworm pupae prevents growth retardation in broilers under heat stress conditions
Source: Poult Sci. 2025 Dec 5;105(1):106195. doi: 10.1016/j.psj.2025.106195 (PMC12752527; doi:10.1016/j.psj.2025.106195)
Supplement: Supplementary file 2 [file mmc2.xlsx]

## Sheet: body weight
group	repetition	Individual ID	body weight (g）
			7 dph	21 dph	28 dph	35 dph	42 dph
Control	1	001	195	1161	1612	2260	2620
		002	117	973	1614	2310	2956
		003	101	836	1355	1939	―
		004	167	1048	1656	2357	2874
		005	158	1047	1553	2114	2457
		006	119	954	1391	2003	2477
		007	163	1041	1505	2037	―
		008	147	899	1374	1977	2670
		009	108	860	1330	1864	2430
		010	134	808	1280	1913	2402
		011	138	1002	1625	2386	2956
		012	161	1033	1520	2195	2635
		013	154	1145	1666	2293	3013
		014	92	778	1293	1862	2397
		015	148	1175	1918	2748	3366
		016	136	1043	1577	2043	2824
		017	123	885	1311	1789	2275
		018	122	908	1413	1983	2480
		019	125	738	1240	1869	2528
		020	128	912	1417	1989	2381
		021	117	1029	1625	2298	2962
		022	125	829	1279	1813	2241
		Average	135	959	1480	2093	2647
group	repetition	Individual ID	body weight (g）
			7 dph	21 dph	28 dph	35 dph	42 dph
Control	2	023	125	912	1544	2186	2809
		024	133	1003	1579	2242	2901
		025	144	940	1467	2115	2742
		026	158	1137	1695	2421	2785
		027	137	913	1432	2029	2748
		028	135	957	1482	2109	2727
		029	139	930	1477	2127	2263
		030	103	811	1302	1806	2362
		031	118	954	1522	2172	2869
		032	185	1163	1662	2344	3089
		033	153	1122	1772	2533	3038
		034	143	1023	1537	2100	2622
		035	176	1170	1675	2366	2930
		036	151	1002	1542	2198	2831
		037	117	842	1355	1890	2422
		038	154	885	1418	2069	―
		039	179	1128	1805	2574	3102
		040	125	1071	1664	2449	2958
		041	115	907	1412	2049	2704
		042	143	968	1439	2001	2574
		043	113	875	1289	1827	2438
		044	171	1179	1845	2641	―
		Average	142	995	1542	2193	2746
group	repetition	Individual ID	body weight (g）
			7 dph	21 dph	28 dph	35 dph	42 dph
Control	3	045	133	903	1365	1915	2441
		046	168	1197	1838	1884	―
		047	158	1109	1702	2328	2644
		048	139	960	1422	1961	2583
		049	173	1148	1748	2489	1957
		050	132	967	1624	2371	3085
		051	127	1040	1421	1838	2493
		052	168	1024	1491	2112	2749
		053	128	995	1525	2225	2770
		054	159	1165	1784	2447	―
		055	125	979	1577	2328	3019
		056	160	1119	1653	2201	2792
		057	177	1060	1624	2282	2911
		058	171	1004	1596	2308	2991
		059	55	359	729	1210	1702
		060	121	861	1389	2151	2654
		061	179	922	1381	1968	2528
		062	130	850	1470	2185	2770
		063	62	456	862	1466	2146
		064	155	982	1521	2116	2687
		065	137	1017	1668	2352	2898
		066	107	646	975	1426	1994
		Average	139	944	1471	2071	2590.7
group	repetition	Individual ID	body weight (g）
			7 dph	21 dph	28 dph	35 dph	42 dph
0.01% DSP	1	067	174	1043	1627	2220	2759
		068	173	457	―	―	―
		069	162	1152	1816	2584	―
		070	140	955	1553	2266	2944
		071	124	987	1521	2210	3044
		072	148	993	1543	2194	2846
		073	182	1275	2065	2737	3362
		074	165	942	1463	2061	2812
		075	158	1032	1540	2152	2730
		076	122	843	1351	2029	2488
		077	153	1056	1690	2445	3233
		078	175	1258	1854	2487	2875
		079	171	1168	1811	2525	3165
		080	165	1073	1689	2273	2681
		081	154	1082	1751	2592	3202
		082	189	1265	1941	2699	3174
		083	79	655	1075	1565	2080
		084	108	855	1311	1818	―
		085	169	1152	1770	2478	2445
		086	114	982	1529	2189	2907
		087	139	1018	1689	2425	3104
		088	183	1123	1812	2688	3234
		Average	152	1043	1638	2316	2899
group	repetition	Individual ID	body weight (g）
			7 dph	21 dph	28 dph	35 dph	42 dph
0.01% DSP	2	089	171	1051	1568	2232	2779
		090	119	928	1438	2074	2635
		091	145	943	1476	2013	2628
		092	130	1028	1698	2426	3065
		093	150	981	1524	2092	2641
		094	170	938	1494	2115	2779
		095	140	1022	1614	2338	2797
		096	137	998	1730	2519	3243
		097	113	897	1449	1957	2497
		098	174	996	1573	2148	2528
		099	160	1037	1602	2246	2826
		100	152	1096	1660	2284	2924
		101	202	1262	1991	2718	3230
		102	165	1040	1636	2320	2981
		103	154	1098	1701	2253	2879
		104	111	1029	1725	2487	2793
		105	118	829	1289	1826	2482
		106	161	1076	1675	2363	2593
		107	61	577	1003	1681	2368
		108	120	976	1616	2376	2782
		109	60	494	851	1356	1943
		110	141	921	1389	1903	2414
		Average	139	964	1532	2169	2719
group	repetition	Individual ID	body weight (g）
			7 dph	21 dph	28 dph	35 dph	42 dph
0.01% DSP	3	111	169	998	1563	2264	2963
		112	172	1236	1987	2696	3235
		113	157	1085	1775	2492	3030
		114	137	918	1450	2170	2789
		115	141	1016	1609	2227	2884
		116	113	1050	1719	2419	2748
		117	165	1097	1663	2350	―
		118	154	1073	1712	2412	3078
		119	157	1070	1399	―	―
		120	157	1060	1687	2648	3179
		121	165	1163	1693	2600	3214
		122	143	926	1402	2051	2745
		123	138	1003	1535	2195	2946
		124	126	1009	1552	2091	2846
		125	134	818	1238	1695	2175
		126	183	1064	1624	2308	2986
		127	141	1053	1659	2392	3051
		128	152	1199	1898	2702	3129
		129	137	943	1511	2189	2912
		130	160	936	1503	2236	2989
		131	115	725	1038	1482	1982
		132	171	1130	1701	2390	2990
		Average	149	1026	1587	2286	2894
group	repetition	Individual ID	body weight (g）
			7 dph	21 dph	28 dph	35 dph	42 dph
0.1% DSP	1	133	65	754	1288	1989	2610
		134	188	1181	1806	2537	2989
		135	141	860	1335	1908	2668
		136	144	996	1655	2413	3252
		137	74	531	998	1637	2314
		138	155	881	1413	2153	2883
		139	156	950	1501	2100	2763
		140	142	1000	1448	2026	2727
		141	134	985	1620	2360	2962
		142	119	1026	1622	2362	3102
		143	124	962	1566	2226	3044
		144	164	1056	1701	2461	2999
		145	161	1152	1853	2564	3057
		146	165	1108	1802	2487	3122
		147	144	1064	1731	2459	3153
		148	104	944	1439	2074	2960
		149	104	934	1290	1784	2231
		150	178	1065	1876	2729	3216
		151	143	986	1519	2145	2849
		152	153	973	1503	2080	2630
		153	125	863	1368	1989	2661
		154	162	1095	1745	2524	3273
		Average	138	971	1549	2228	2885
group	repetition	Individual ID	body weight (g）
			7 dph	21 dph	28 dph	35 dph	42 dph
0.1% DSP	2	155	180	1083	1667	2229	2981
		156	153	986	1621	2406	3194
		157	150	1105	1726	2367	2845
		158	129	995	1685	2450	3001
		159	95	596	922	1430	1978
		160	137	937	1419	2095	2750
		161	165	1131	1804	2538	3210
		162	156	1068	1667	2293	2889
		163	178	1293	1706	―	―
		164	129	993	1718	2455	3035
		165	128	843	1285	1839	2517
		166	140	1100	1845	2609	3328
		167	164	996	1501	1813	―
		168	152	1069	1694	2413	3180
		169	99	657	1106	1749	2411
		170	191	1128	1755	2602	3238
		171	173	1070	1813	2631	3381
		172	183	1122	1832	2542	3193
		173	154	1040	1681	2431	3231
		174	120	782	1344	2061	2487
		175	133	1087	1724	2491	3102
		176	107	873	1517	2281	3064
		Average	146	998	1592	2273	2951
group	repetition	Individual ID	body weight (g）
			7 dph	21 dph	28 dph	35 dph	42 dph
0.1% DSP	3	177	160	953	1408	2073	2770
		178	131	1062	1711	2569	3299
		179	170	1123	1716	2351	2847
		180	139	1110	1896	2665	3504
		181	150	955	1318	1754	2178
		182	124	945	1446	―	―
		183	120	923	1435	2024	2579
		184	143	1030	1591	2210	2745
		185	147	1104	1805	2526	2647
		186	124	1126	1793	2577	3141
		187	161	1233	1854	2648	3260
		188	182	1169	1839	2636	3181
		189	156	1108	1684	2372	2946
		190	165	1148	1740	2351	2832
		191	195	1167	1663	2216	2486
		192	151	1103	―	―	―
		193	161	1253	1967	2765	3124
		194	153	1116	1658	2279	―
		195	184	1209	1853	2516	3030
		196	110	961	1556	2217	2643
		197	97	948	1565	2292	2770
		198	123	1073	1680	2322	2897
		Average	148	1083	1675	2368	2888

## Sheet: feed intake
	g/week/bird
		0-7 dph	7-14 dph	14-21 dph	21-28 dph	28-35 dph	35-42 dph
	Control-1	123.9	331.8	634.9	836.5	1022.7	994.7
	-2	126	354.9	676.9	891.8	1092	1075.9
	-3	116.2	337.4	641.2	833	1000.3	1036
	Average	122.033	341.367	651	853.767	1038.33	1035.53
	0.01%-1	142.1	372.4	709.8	970.9	1181.6	1106
	-2	129.5	335.3	653.8	891.1	1082.9	1096.2
	-3	130.9	366.8	695.8	926.8	1139.6	1157.8
	Average	134.167	358.167	686.467	929.6	1134.7	1120
	0.1%-1	119	343.7	661.5	919.1	1122.8	1211
	-2	130.2	357	654.5	987.7	1136.8	1201.9
	-3	133.7	394.1	700.7	991.2	1131.9	1103.2
	Average	127.633	364.933	672.233	966	1130.5	1172.03

## Sheet: RT-qPCR
	group	sampe number	actin	hsf2	ind ΔCt	Ave ΔCt	ΔΔct	ind relative expression	Avg. relat	Standard err			group	sampe number	actin	hsp90	ind ΔCt	Ave ΔCt	ΔΔct	ind relative expression	Avg. relat	Standard err
	0.01	1	20.8055	28.1752	7.36962		-1.97374	3.92785	3.26141	0.672186			0.01	1	19.811	21.7643	1.95327		-0.112943	1.08143	1.31573	0.17903
	0.01	2	21.4004	28.0922	6.6918		-2.65156	6.28345					0.01	2	20.7975	21.8023	1.00487		-1.06134	2.08688
	0.01	3	20.9892	28.0942	7.10503		-2.23833	4.7185					0.01	3	19.8023	21.0083	1.20602		-0.860192	1.81528
	0.01	4	20.2466	28.2398	7.99328		-1.35008	2.54926					0.01	4	19.3309	21.1964	1.8655		-0.200711	1.14926
	0.01	5	21.0172	29.2562	8.23895		-1.1044	2.1501					0.01	5	19.5254	21.6928	2.16746		0.101247	0.932227
	0.01	6	20.5698	29.1548	8.58496		-0.758397	1.69161					0.01	6	19.3867	21.02	1.63329		-0.432925	1.34997
	0.01	7	20.787	29.5367	8.74968		-0.593674	1.50908					0.01	7	19.3378	21.7349	2.3971		0.330881	0.795051
	0.1	1	21.0014	28.9565	7.95511		-1.38825	2.61761	3.15804	0.220743			0.1	1	20.1799	20.8924	0.712452		-1.35376	2.55578	1.94335	0.256993
	0.1	2	21.3711	28.7297	7.35859		-1.98477	3.95799					0.1	2	20.587	21.3908	0.803784		-1.26243	2.399
	0.1	3	21.456	28.9529	7.49698		-1.84637	3.59595					0.1	3	20.6445	22.2064	1.5619		-0.504311	1.41845
	0.1	4	20.548	28.6206	8.07253		-1.27083	2.413					0.1	4	19.4849	20.4794	0.99457		-1.07165	2.10183
	0.1	5	22.6452	30.1296	7.48445		-1.8589	3.62732					0.1	5	21.2501	23.0184	1.76825		-0.297967	1.22941
	0.1	6	21.2995	29.002	7.70257		-1.64079	3.11837					0.1	6	19.7033	21.6078	1.90451		-0.1617	1.1186
	0.1	7	21.5862	29.4565	7.87032		-1.47303	2.77605					0.1	7	20.4983	21.0893	0.590915		-1.4753	2.78041
	control	1	20.2691	29.4146	9.1455	9.34336	-0.197854	1.14699	1.05631	0.157707			control	1	20.2314	22.3756	2.14421	2.06621	0.0779974	0.947372	1.10516	0.212806
	control	2	19.7951	28.9554	9.16028		-0.183073	1.1353					control	2	18.707	21.3546	2.64762		0.581405	0.668313
	control	3	21.2102	29.6121	8.40194		-0.94142	1.92042					control	3	20.2203	22.0181	1.79781		-0.268409	1.20448
	control	4	20.2787	29.9526	9.67391		0.330549	0.795234					control	4	19.9351	22.5737	2.63856		0.572349	0.672521
	control	5	20.0825	29.9478	9.8653		0.521941	0.696434					control	5	20.576	21.5288	0.952779		-1.11344	2.1636
	control	6	21.2852	30.8347	9.54954		0.206187	0.866825					control	6	20.3951	23.1618	2.76666		0.700442	0.615384
	control	7	20.1464	29.7534	9.60703		0.263669	0.832967					control	7	20.4647	21.9805	1.51587		-0.550349	1.46444
	group	sampe number	actin	hsp40	ind ΔCt	Ave ΔCt	ΔΔct	ind relative expression	Avg. relat	Standard err
	0.01	1	19.3656	28.1771	8.81148		-0.269559	1.20544	0.997697	0.120519			group	sampe number	actin	hsp70	ind ΔCt	Ave ΔCt	ΔΔct	ind relative expression	Avg. relat	Standard err
	0.01	2	20.4921	29.3263	8.83415		-0.246884	1.18664					0.01	1	20.8055	32.5501	11.7445		-0.994577	1.9925	1.92885	0.210991
	0.01	3	19.5321	28.7427	9.21059		0.129548	0.914118					0.01	2	21.4004	32.9268	11.5264		-1.21269	2.31769
	0.01	4	19.1094	27.5914	8.48195		-0.599092	1.51476					0.01	3	20.9892	32.8937	11.9045		-0.834621	1.78339
	0.01	5	19.2836	28.608	9.32447		0.24343	0.844734					0.01	4	20.2466	32.606	12.3595		-0.379624	1.301
	0.01	6	19.1854	28.9711	9.78573		0.704687	0.613576					0.01	5	21.0172	32.2635	11.2463		-1.49279	2.81432
	0.01	7	19.2657	28.8518	9.58615		0.505107	0.704608					0.01	6	20.5698	33.0163	12.4465		-0.292577	1.22483
	0.1	1	19.7552	28.3301	8.57482		-0.506215	1.42032	1.91187	0.140915			0.01	7	20.787	32.4777	11.6907		-1.04837	2.0682
	0.1	2	20.2498	27.9874	7.73766		-1.34338	2.53745					0.1	1	21.0014	32.5085	11.5071		-1.23201	2.34893	3.35121	0.305034
	0.1	3	20.2964	28.5828	8.28638		-0.794655	1.73466					0.1	2	21.3711	32.0391	10.668		-2.07112	4.20212
	0.1	4	19.3731	27.6626	8.28948		-0.791557	1.73094					0.1	3	21.456	32.6039	11.1479		-1.5912	3.01301
	0.1	5	21.0136	29.1462	8.13261		-0.948425	1.92977					0.1	4	20.548	31.9196	11.3716		-1.36754	2.5803
	0.1	6	19.8756	28.1289	8.25333		-0.827705	1.77486					0.1	5	22.6452	33.2376	10.5925		-2.14662	4.42791
	0.1	7	20.2132	28.1211	7.90787		-1.17317	2.25506					0.1	6	21.2995	32.1024	10.803		-1.93614	3.82681
	control	1	20.1188	28.8884	8.76964	9.08104	-0.311398	1.24091	1.25531	0.31204			0.1	7	21.5862	32.712	11.1259		-1.61324	3.05939
	control	2	18.5361	28.2692	9.73311		0.65207	0.636366					control	1	20.2691	32.4773	12.2082	12.7391	-0.530923	1.44485	1.10395	0.192978
	control	3	20.1602	28.174	8.01387		-1.06717	2.09532					control	2	19.7951	32.1574	12.3623		-0.376805	1.29846
	control	4	19.6967	29.3858	9.68911		0.608067	0.656075					control	3	21.2102	32.9994	11.7892		-0.949909	1.93175
	control	5	20.688	28.4219	7.73389		-1.34714	2.54408					control	4	20.2787	33.9341	13.6555		0.916362	0.529843
	control	6	19.516	30.4905	10.9745		1.89346	0.26916					control	5	20.0825	33.6428	13.5603		0.821199	0.565971
	control	7	20.4277	29.0808	8.65315		-0.427888	1.34526					control	6	21.2852	34.3722	13.087		0.347929	0.785711
													control	7	20.1464	32.6576	12.5112		-0.227853	1.17109
	group	sampe number	actin	il-10	ind ΔCt	Ave ΔCt	ΔΔct	ind relative expression	Avg. relat	Standard err			group	sampe number	actin	il-10	ind ΔCt	Ave ΔCt	ΔΔct	ind relative expression	Avg. relat	Standard err
	control	1	20.5375	35.0486	14.5111	14.5805	-0.0694211	1.0493	1.06978	0.184284			control	1	20.5375	35.0486	14.5111	14.5805	-0.0694211	1.0493	1.06978	0.184284
	control	2	18.9974	33.7871	14.7897		0.209172	0.865034					control	2	18.9974	33.7871	14.7897		0.209172	0.865034
	control	3	20.4266	35.3537	14.9271		0.34658	0.786446					control	3	20.4266	35.3537	14.9271		0.34658	0.786446
	control	4	20.1952	34.6962	14.501		-0.0795134	1.05666					control	4	20.1952	34.6962	14.501		-0.0795134	1.05666
	control	5	21.0659	34.5565	13.4906		-1.08991	2.12861					control	5	21.0659	34.5565	13.4906		-1.08991	2.12861
	control	6	19.6164	34.2873	14.6709		0.0903238	0.939312					control	6	19.6164	34.2873	14.6709		0.0903238	0.939312
	control	7	20.8992	36.0725	15.1733		0.59277	0.663069					control	7	20.8992	36.0725	15.1733		0.59277	0.663069
	0.01	1	20.105	35.102	14.9971		0.41654	0.749219	0.92849	0.107481			0.01	1	20.105	35.102	14.9971		0.41654	0.749219	0.92849	0.107481
	0.01	2	21.0784	35.1343	14.0558		-0.524697	1.43863					0.01	2	21.0784	35.1343	14.0558		-0.524697	1.43863
	0.01	3	20.128	34.8734	14.7454		0.164872	0.892008					0.01	3	20.128	34.8734	14.7454		0.164872	0.892008
	0.01	4	19.3513	34.4071	15.0558		0.475261	0.719337					0.01	4	19.3513	34.4071	15.0558		0.475261	0.719337
	0.01	5	19.7617	34.0658	14.3041		-0.276411	1.21118					0.01	5	19.7617	34.0658	14.3041		-0.276411	1.21118
	0.01	6	19.4991	34.4896	14.9905		0.409988	0.75263					0.01	6	19.4991	34.4896	14.9905		0.409988	0.75263
	0.01	7	19.2826	34.3046	15.0219		0.44139	0.736425					0.01	7	19.2826	34.3046	15.0219		0.44139	0.736425
	0.1	1	20.2252	34.5058	14.2806		-0.299914	1.23107	1.6503	0.229116			0.1	1	20.2252	34.5058	14.2806		-0.299914	1.23107	1.6503	0.229116
	0.1	2	20.6588	33.7577	13.0989		-1.48162	2.79261					0.1	2	20.6588	33.7577	13.0989		-1.48162	2.79261
	0.1	3	20.4949	34.2522	13.7573		-0.82324	1.76938					0.1	3	20.4949	34.2522	13.7573		-0.82324	1.76938
	0.1	4	19.8681	34.0437	14.1757		-0.404882	1.32398					0.1	4	19.8681	34.0437	14.1757		-0.404882	1.32398
	0.1	5	21.428	35.0546	13.6266		-0.953925	1.93714					0.1	5	21.428	35.0546	13.6266		-0.953925	1.93714
	0.1	6	20.1507	34.8305	14.6798		0.0992998	0.933486					0.1	6	20.1507	34.8305	14.6798		0.0992998	0.933486
	0.1	7	20.2243	34.1591	13.9349		-0.64567	1.56447					0.1	7	20.2243	34.1591	13.9349		-0.64567	1.56447
	group	sampe number	actin	il-6	ind ΔCt	Ave ΔCt	ΔΔct	ind relative expression	Avg. relat	Standard err			group	sampe number	actin	litaf	ind ΔCt	Ave ΔCt	ΔΔct	ind relative expression	Avg. relat	Standard err
	control	1	22.444	32.2856	9.84156	9.89489	-0.0533328	1.03766	1.08094	0.184142			control	1	22.444	28.7305	6.28643	6.02958	0.256855	0.83691	1.04349	0.128825
	control	2	21.0358	31.5205	10.4847		0.589801	0.664435					control	2	21.0358	27.3573	6.32141		0.291831	0.816865
	control	3	22.4212	32.1427	9.72148		-0.173411	1.12772					control	3	22.4212	27.6946	5.27339		-0.756189	1.68902
	control	4	22.1623	31.041	8.87872		-1.01617	2.02254					control	4	22.1623	27.969	5.80669		-0.222885	1.16707
	control	5	22.9509	32.4457	9.49483		-0.400059	1.31956					control	5	22.9509	28.7785	5.82761		-0.201968	1.15027
	control	6	22.0334	32.3175	10.2842		0.389297	0.763501					control	6	22.0334	28.0663	6.0329		0.00332565	0.997697
	control	7	22.7568	33.3156	10.5588		0.663876	0.63118					control	7	22.7568	29.4154	6.65861		0.62903	0.646611
	0.01	1	21.5544	33.545	11.9906		2.09566	0.23396	0.44191	0.0708159			0.01	1	21.5544	27.5744	6.02		-0.00958014	1.00666	0.906543	0.0835375
	0.01	2	21.9652	32.2471	10.2819		0.387	0.764718					0.01	2	21.9652	29.052	7.08679		1.05722	0.480559
	0.01	3	21.985	33.2488	11.2638		1.36887	0.387194					0.01	3	21.985	28.0943	6.10931		0.0797278	0.946236
	0.01	4	21.5351	32.5091	10.974		1.07908	0.47333					0.01	4	21.5351	27.762	6.22689		0.197316	0.872172
	0.01	5	21.6611	33.4646	11.8035		1.90864	0.266343					0.01	5	21.6611	27.4297	5.76861		-0.260967	1.19828
	0.01	6	21.6971	33.0168	11.3197		1.42485	0.372457					0.01	6	21.6971	27.9794	6.2823		0.252718	0.839314
	0.01	7	21.8105	32.4536	10.643		0.748151	0.595366					0.01	7	21.8105	27.8364	6.02586		-0.00371756	1.00258
	0.1	1	22.2375	33.2288	10.9913		1.09637	0.467691	0.472736	0.080129			0.1	1	22.2375	29.2063	6.96874		0.939161	0.521536	0.672215	0.0717509
	0.1	2	22.7448	34.0611	11.3163		1.42145	0.373337					0.1	2	22.7448	29.3594	6.61466		0.585079	0.666613
	0.1	3	22.5966	34.7357	12.1391		2.24424	0.211066					0.1	3	22.5966	29.2985	6.7019		0.672321	0.627496
	0.1	4	21.1897	33.24	12.0504		2.15546	0.224461					0.1	4	21.1897	27.2291	6.03941		0.00983361	0.993207
	0.1	5	22.9947	33.4367	10.442		0.547101	0.684394					0.1	5	22.9947	30.2387	7.24405		1.21447	0.430931
	0.1	6	21.7002	32.0742	10.374		0.479074	0.717438					0.1	6	21.7002	28.4058	6.70557		0.675989	0.625903
	0.1	7	22.4916	33.0513	10.5597		0.664831	0.630763					0.1	7	22.4916	28.773	6.28143		0.251855	0.839816
